# Supplementary material for: Identification of key molecules in COVID-19 patients significantly correlated with clinical outcomes by analyzing transcriptomic data
Source: Front Immunol. 2022 Aug 22;13:930866. doi: 10.3389/fimmu.2022.930866 (PMC9441550; doi:10.3389/fimmu.2022.930866)
Supplement: Supplementary Table 1 — The details on the datasets used in this study. [file Table_1.xlsx]

## Sheet: Table S1
Dataset	Subjects	Inclusion or Exclusion Criteria	Diagnostic Criteria and Quality Control	Method Details
GSE157103	A single-center observational study of adult subjects admitted to either the medical floor or the medical intensive care unit (MICU) of Albany Medical Center. Enrollment took place between April 6th, 2020 and May 1st, 2020 and follow-up continued until June 15, 2020. Patients were considered for enrollment if they were older than 18 years and were admitted to the hospital due to symptoms compatib…	Exclusion criteria were imminent death or inability to provide consent, which was obtained from the patient or a legally authorized representative.	Patients who tested positive for COVID-19 were later assigned to that specific group and analyzed accordingly, and the COVID-19 negative group was composed of the remaining individuals.	See Reference 1
GSE156063	An observational cohort study of 234 patients with ARIs tested for COVID-19 at the University of California, San Francisco (UCSF) and Zuckerberg San Francisco General Hospital.	Inclusion criteria were: (1) status as a patient under investigation for COVID-19, (2) age of 18 years or older, (3) a clinician-ordered test for SARS-CoV-2 was performed between 03/10/2020 and 04/07/2020 using RT-PCR from a nasopharyngeal (NP) swab, obtained with or without an oropharyngeal (OP) swab, and (4) excess extracted RNA was available for metagenomic sequencing. If more than one sample …	PCR testing for COVID-19 was carried out in the UCSF Clinical Microbiology Laboratory. Primers targeted either two regions of the SARS-CoV-2 N gene, or the E and RNA-dependent RNA polymerase genes, plus human RNAse P as a positive control. In all our analyses, we defined patients with COVID-19 as those with a positive SARS-CoV-2 result by PCR.	See Reference 2
GSE152075	Host-specific gene expression profiles sorted by SARS-CoV-2 infection status, host age, sex, and viral load in NP swabs from 430 SARS-CoV-2-infected individuals and 54 negative controls.	Between early March and August 16, 2020, the University of Washington Virology Laboratory tested more than 550,000 samples, primarily NP swabs, for infection with SARS-CoV-2. Thousands of SARS-CoV-2 positive samples, as well as negative controls, have subsequently been metagenomically sequenced, contributing to a detailed understanding of the phylogeny and molecular epidemiology of the virus.	NP swabs of patients with suspected SARS-CoV-2 infection were collected in 3 mL viral transport medium (VTM). Total RNA was extracted from 200 or 140 μL of VTM using either the Roche MagNAPure (Roche, Basel, Switzerland) or Qiagen BioRobot (Qiagen, Hilden, Germany) automated platforms, respectively. RT-PCR for the SARS-CoV2 N1 target was performed on the Applied Biosystems 7500 real time PCR inst…	See Reference 3
References
1. Overmyer KA, Shishkova E, Miller IJ, Balnis J, Bernstein MN, Peters-Clarke TM, et al. Large-Scale multi-omic analysis of COVID-19 severity. Cell Syst (2021) 12(1):23–40 e7. doi: 10.1016/j.cels.2020.10.003
2. Lieberman NAP, Peddu V, Xie H, Shrestha L, Huang ML, Mears MC, et al. In vivo antiviral host transcriptional response to SARS-CoV-2 by viral load, sex, and age. PloS Biol (2020) 18(9):e3000849. doi: 10.1371/journal.pbio.3000849
3. Mick E, Kamm J, Pisco AO, Ratnasiri K, Babik JM, Castaneda G, et al. Upper airway gene expression reveals suppressed immune responses to SARS-CoV-2 compared with other respiratory viruses. Nat Commun (2020) 11(1):5854. doi: 10.1038/s41467-020-19587-y
